# Supplementary material for: Linkage disequilibrium pattern of the ATM gene in breast cancer patients and controls; association of SNPs and haplotypes to radio-sensitivity and post-lumpectomy local recurrence
Source: Radiat Oncol. 2007 Jul 10;2:25. doi: 10.1186/1748-717X-2-25 (PMC1971057; doi:10.1186/1748-717X-2-25)
Supplement: Additional data file 1 — Overview of the variants detected in the materials investigated together with information on: position of variants in the genomic and cDNA sequence, predicted effect of aminoacid substitution by PolyPhen, rs-numbers, in which materials they were detected and the minor allele frequency of the variants in the different materials. [file 1748-717X-2-25-S1.xls]

## Sheet: Sheet1
Additional file 1.
Variant Nr.(*)	Genomic Position	Material (#)	Exon	Relative Position (§)	Affect on mRNA and protein	Results from Polyphen analysis	rs-nr.	Minor allele frequency (percentage)
								NO controls (n=95) (material 1)	NO BC (n=272) (material 2)	IBTR controls (n=51) (material 3)	IBTR (n=44) (material 3)
1	107.603.787	1	5	146 C>G	Ser > Cys	Possibly damaging	rs1800054	0.53
2	107.605.098	3	6	IVS5-17 A>G	NC	NA	rs4987907			0.98	0
3	107.611.653	3	7	378 T>A	Asp > Glu	Benign	rs2234997			2.94	1.14
4	107.619.872	1,2,3	8	IVS7-18delT	NC	NA		0.53	1.82	1.96	0
5	107.620.002	2	8	609 C>T	Asp > Asp	NA			0.91
6	107.620.050	3	8	657 T>C	Cys > Cys	NA	rs2235003			0	1.14
7	107.620.797	1,2,3	9	735 C>T	Val > Val	NA	rs3218674	1.05	2.92	0.98	0
8	107.623.019	2	10	1020 C>T	Ala > Ala	NA			0.55
9	107.624.864	2	11	IVS10-6T>G	Alternative splice site	NA			0.55
10	107.625.033	1,2	11	1229 T>C	Val > Ala	Benign		1.58	0.18
11	107.626.656	3	12	1254 A>G	Gln > Gln	NA	rs4987943			0	1.14
12	107.626.716	3	12	1314 A>C	Ile > Ile	NA				0	1.14
13	107.629.696	1,2,3	15	IVS14-55T>G	NC	NA	rs4987956	3.16	4.93	6.86	5.68
14	107.629.699	2	15	IVS14-52G>A	NC	NA			0.18
15	107.629.971	1,2	15	2119 T>C	Ser > Pro	Benign	rs4986761	1.05	0.55
16	107.643.213	1,2,3	19	2572 T>C	Phe > Leu	Probably damaging	rs1800056	1.58	1.82	1.96	1.14
17	107.644.574	1,2,3	20	IVS20+28delG	NC	NA		0.53	1.28	2	0
18	107.647.166	1,2	22	IVS21-22delT	NC	NA		1.05	1.28
19	107.648.655	2	24	IVS23-4 G>A	NC	NA			0.18
20	107.648.666	1,2	24	3161 C>G	Pro > Arg	Probably damaging	rs1800057	2.1	2.19
21	107.655.577	2	25	IVS25+32delCAT	NC	NA			0.36
22	107.656.992	2	26	3463insC	Downstream Ser > Stop	NA			0.18
23	107.664.877	2	30	IVS29-37A>T	NC	NA			0.55
24	107.664.942	3	30	4138 C>T	His > Tyr	Benign	rs3092856			0.98	0
25	107.665.560	1,2,3	31	4258 C>T	Leu > Phe	Benign	rs1800058	1.58	1.28	1.96	0
26	107.665.626	2,3	31	4324 T>C	Tyr > His	Possibly damaging			0.36	0	2.27
27	107.665.664	1	31	4362A>C	Lys > Asn	Possibly damaging		0.53
28	107.665.677	2	31	4375 G>A	Gly > Arg	Possibly damaging			0.18
29	107.668.592	1	32	4473C>T	Phe > Phe	NA	rs4988008	0.53
30	107.668.620	2	32	4501 G>T	Val > Phe	Possibly damaging			0.18
31	107.668.697	1,2	32	4578 C>T	Pro > Pro	NA	rs1800889	7.89	6.04
32	107.669.269	2	33	4631 A>G	Tyr > Cys	Probably damaging			0.19
33	107.669.347	3	33	4709 T>C	Val > Val	NA				0.98	0
34	107.675.717	1,2	36	5071 A>C	Ser > Arg	Benign	rs1800059	0.53	1.46
35	107.680.500	3	39	IVS 38-112 G>A	NC	NA				0	1.14
36	107.680.597	2	39	IVS38-15G>C	NC	NA	rs3092828		0.55
37	107.680.604	1,2,3	39	IVS38-8T>C	NC	NA	rs3092829	2.1	3.65	1.96	1.14
38	107.680.672	1,2,3	39	5557 G>A	Asp > Asn	Possibly damaging	rs1801516	16.8	13.3	11.76	9.09
39	107.680.673	3	39	5558 A>T	Asp > Val	Probably damaging	rs1801673			0.98	1.14
40	107.683.948	2,3	40	IVS40+27G>A	NC	NA	rs3218673		0.55	0.98	1.14
41	107.686.077	3	41	IVS40-20delA	NC	NA				1.04	0
42	107.686.127	1,2	41	5793 T>C	Ala > Ala	NA	rs3092910	0.53	1.28
43	107.691.820	2	43	6067 G>A	Gly > Arg	Probably damaging	rs11212587		0.18
44	107.692.028	3	44	6176 C>T	Thr>Ile	Probably damaging				0.98	0
45	107.695.837	1	46	IVS45-54T>C	NC	NA		0.53
46	107.701.326	2	48	6652 A>C	Ser > Arg	Benign			0.18
47	107.706.200	2	52	7357 C>T	Arg > Cys	Possibly damaging			0.18
48	107.706.233	2,3	52	7390 T>C	Cys > Arg	Probably damaging			0.18	0.98	0
49	107.706.388	1	52	IVS52+29C>G	NC	NA		0.53
50	107.707.982	2	54	IVS54+8G>T	NC	NA			0.55
51	107.721.689	3	60	8428 A>C	Lys > Gln	Benign				0.98	0
52	107.721.693	2	60	8432 delA	Downstream Val > Stop	NA			0.18
53	107.721.768	2	60	8507 T>C	Met > Thr	Probably damaging			0.18
54	107.729.825	1,2,3	62	IVS62+8A>C	NC	NA		2.63	4.38	4.9	8.14
55	107.741.413	2	65	9139 C>T	Arg > Stop	NA			0.18
56	107.741.474	3	65	IVS65+29C>G	NC	NA				0.98	0
*) Consistent with numbers used on Figure 1
§) The position of exonic variants is given as cDNA position
#) 1: Norwegian controls, 2: Norwegian breast cancer patients, 3: American breast cancer patients (±IBTR)
NC - non coding region
Overview of the variants detected in the materials investigated together with information on: position of variants in the genomic and cDNA sequence, predicted effect of aminoacid substitution by PolyPhen, rs-numbers, in which materials they were detected and the minor allele frequency of the variants in the different materials.
