# Supplementary material for: Linkage disequilibrium pattern of the ATM gene in breast cancer patients and controls; association of SNPs and haplotypes to radio-sensitivity and post-lumpectomy local recurrence
Source: Radiat Oncol. 2007 Jul 10;2:25. doi: 10.1186/1748-717X-2-25 (PMC1971057; doi:10.1186/1748-717X-2-25)
Supplement: Additional data file 2 — The estimated halotypes from the case-control analysis of the Norwegian individuals with the number of chromosomes predicted to represent the different haplotypes in: cases, controls and cases and controls combined. [file 1748-717X-2-25-S2.xls]

## Sheet: Sheet1
Additional file 2
	Variation*																																											Nr. of chromosomes with haplotype (%)
Haplotype	1	4	5	7	8	9	10	13	14	16	16	17	18	19	20	21	22	23	25	26	27	28	29	30	31	32	34	36	37	38	40	42	43	45	46	47	48	49	50	52	53	54	55	Cases & controls	Controls	Cases
1	C	T	C	C	C	T	T	T	G	T	T	G	T	G	C	C		A	C	T	A	G	C	G	C	A	A	G	T	G	G	T	G	T	A	C	T	C	G	A	T	A	C	419 (57.1)	115 (60.5)	308 (56.6)
2	C	T	C	C	C	T	T	T	G	T	T	G	T	G	C	C		A	C	T	A	G	C	G	C	A	A	G	T	A	G	T	G	T	A	C	T	C	G	A	T	A	C	76 (10.4)	24 (12.6)	51 (9.4)
3	C	T	C	C	C	T	T	T	G	T	T	G	T	G	C	C		A	C	T	A	G	C	G	T	A	A	G	T	G	G	T	G	T	A	C	T	C	G	A	T	A	C	45 (6.1)	13 (6.8)	32 (5.9)
4	C	T	C	C	C	T	T	G	G	T	T	G	T	G	C	C		A	C	T	A	G	C	G	C	A	A	G	T	G	G	T	G	T	A	C	T	C	G	A	T	A	C	28 (3.8)	6 (3.2)	20 (3.7)
5	C	T	C	C	C	T	T	T	G	T	T	G	T	G	C	C		A	C	T	A	G	C	G	C	A	A	G	T	G	G	T	G	T	A	C	T	C	G	A	T	C	C	26 (3.5)	5 (2.6)	20 (3.7)
6	C	T	C	C	C	T	T	T	G	T	T	G	T	G	C	C		A	C	T	A	G	C	G	C	A	A	G	C	A	G	T	G	T	A	C	T	C	G	A	T	A	C	21 (2.9)	4 (2.1)	17 (3.1)
7	C	T	C	T	C	T	T	T	G	T	T	G	T	G	C	C		A	C	T	A	G	C	G	C	A	A	G	T	G	G	T	G	T	A	C	T	C	G	A	T	A	C	15 (2)	2 (1.1)	14 (2.6)
8	C	T	C	C	C	T	T	T	G	T	C	G	T	G	G	C		A	C	T	A	G	C	G	C	A	A	G	T	G	G	T	G	T	A	C	T	C	G	A	T	A	C	12 (1.6)	3 (1.6)	9 (1.7)
9	C	T	C	C	C	T	T	T	G	T	T	G	T	G	C	C		A	T	T	A	G	C	G	C	A	A	G	T	G	G	T	G	T	A	C	T	C	G	A	T	A	C	10 (1.4)	3 (1.6)	6 (1.1)
10	C	T	C	C	C	T	T	T	G	T	T	G	T	G	C	C		A	C	T	A	G	C	G	C	A	C	G	T	G	G	T	G	T	A	C	T	C	G	A	T	A	C	9 (1.2)	1 (0.5)	8 (1.5)
11	C	delT	T	C	C	T	T	T	G	T	T	G	T	G	C	C		A	C	T	A	G	C	G	C	A	A	G	T	G	G	T	G	T	A	C	T	C	G	A	T	A	C	5 (0.7)		5 (0.9)
12	C	T	C	C	C	T	T	T	G	T	T	delG	T	G	C	C		A	C	T	A	G	C	G	C	A	A	G	T	G	G	C	G	T	A	C	T	C	G	A	T	A	C	5 (0.7)		4 (0.7)
13	C	T	C	C	C	T	T	T	G	T	T	G	T	G	G	C		A	C	T	A	G	C	G	C	A	A	G	T	G	G	T	G	T	A	C	T	C	G	A	T	A	C	5 (0.7)	1 (0.5)	4 (0.7)
14	C	delT	C	C	C	T	T	T	G	T	T	G	T	G	C	C		A	C	T	A	G	C	G	C	A	A	G	T	G	G	T	G	T	A	C	T	C	G	A	T	A	C	4 (0.5)		2 (0.4)
15	C	T	C	C	C	T	T	T	G	C	T	G	T	G	C	C		A	C	T	A	G	C	G	C	A	A	G	T	G	G	T	G	T	A	C	T	C	G	A	T	A	C	3 (0.4)	2 (1.1)	1 (0.2)
16	C	T	C	C	C	T	T	T	G	T	T	G	A	G	C	C		A	C	T	A	G	C	G	C	A	A	G	T	G	G	T	G	T	A	C	T	C	G	A	T	A	C	3 (0.4)		3 (0.6)
17	C	T	C	C	C	T	T	T	G	T	T	G	T	G	C	C		T	C	T	A	G	C	G	C	A	A	G	T	G	G	T	G	T	A	C	T	C	G	A	T	A	C	3 (0.4)		3 (0.6)
18	C	T	C	C	C	T	T	T	G	T	T	G	T	G	C	C		A	C	T	A	G	C	G	C	A	A	G	T	G	G	T	G	T	A	C	T	C	T	A	T	A	C	3 (0.4)		3 (0.6)
19	C	T	C	C	C	T	T	T	G	T	T	delG	A	G	C	C		A	C	T	A	G	C	G	C	A	A	G	T	G	G	C	G	T	A	C	T	C	G	A	T	A	C	3 (0.4)		2 (0.4)
20	C	T	C	C	C	T	C	T	G	T	T	G	T	G	C	C		A	C	T	A	G	C	G	C	A	A	G	T	G	G	T	G	T	A	C	T	C	G	A	T	A	C	3 (0.4)	2 (1.1)
21	C	delT	C	C	T	T	T	G	G	T	T	G	T	G	C	C		A	C	T	A	G	C	G	C	A	A	G	T	G	G	T	G	T	A	C	T	C	G	A	T	A	C	2 (0.3)		2 (0.4)
22	C	T	C	C	C	G	T	T	G	T	T	G	T	G	C	C		A	C	T	A	G	C	G	C	A	A	G	T	G	G	T	G	T	A	C	T	C	G	A	T	A	C	2 (0.3)		2 (0.4)
23	C	T	C	C	C	T	T	G	G	T	T	G	T	G	C	C		A	C	C	A	G	C	G	C	A	A	G	T	G	G	T	G	T	A	C	T	C	G	A	T	A	C	2 (0.3)		2 (0.4)
24	C	T	C	C	C	T	T	T	G	T	T	G	T	G	C	C		A	C	T	A	G	C	G	C	A	A	C	T	G	G	T	G	T	A	C	T	C	G	A	T	A	C	2 (0.3)		2 (0.4)
25	C	T	C	C	C	T	T	T	G	T	T	G	T	G	C	C		A	C	T	A	G	C	G	C	A	A	G	T	G	A	T	G	T	A	C	T	C	G	A	T	C	C	2 (0.3)		3 (0.6)
26	C	T	C	C	C	G	T	T	G	T	T	G	T	G	C	C		A	C	T	A	G	C	G	C	A	A	G	C	A	G	T	G	T	A	C	T	C	G	A	T	A	C	1 (0.1)		1 (0.2)
27	C	T	C	C	C	T	T	T	A	T	T	G	T	G	C	C		A	C	T	A	G	C	G	C	A	A	G	T	G	G	T	G	T	A	C	T	C	G	A	T	A	C	1 (0.1)		1 (0.2)
28	C	T	C	C	C	T	T	T	G	C	T	G	T	G	C	C		A	C	T	A	G	C	G	C	A	A	G	T	G	G	T	G	T	A	C	T	C	G	A	T	A	T	1 (0.1)		1 (0.2)
29	C	T	C	C	C	T	T	T	G	C	T	G	T	G	C	C		A	C	T	A	G	C	G	C	A	A	G	T	G	G	T	G	T	A	T	T	C	G	A	T	A	C	1 (0.1)		1 (0.2)
30	C	T	C	C	C	T	T	T	G	T	C	G	T	G	C	C		A	C	T	A	G	C	G	C	A	A	C	T	G	G	T	G	T	A	C	T	C	G	A	T	A	C	1 (0.1)		1 (0.2)
31	C	T	C	C	C	T	T	T	G	T	T	G	A	G	C	C		A	C	T	A	G	C	G	C	A	A	G	T	G	G	T	A	T	A	C	T	C	G	A	T	A	C	1 (0.1)		1 (0.2)
32	C	T	C	C	C	T	T	T	G	T	T	G	T	A	C	C		A	C	T	A	G	C	G	C	A	A	G	T	G	G	T	G	T	A	C	T	C	G	A	T	A	C	1 (0.1)		1 (0.2)
33	C	T	C	C	C	T	T	T	G	T	T	G	T	G	C	C	insC	A	C	T	A	G	C	G	C	A	A	G	T	G	G	T	G	T	A	C	T	C	G	A	T	A	C	1 (0.1)		1 (0.2)
34	C	T	C	C	C	T	T	T	G	T	T	G	T	G	C	C		A	C	T	A	G	C	G	C	G	A	G	T	G	G	T	G	T	A	C	T	C	G	A	T	A	C	1 (0.1)		1 (0.2)
35	C	T	C	C	C	T	T	T	G	T	T	G	T	G	C	C		A	C	T	A	G	C	G	C	A	A	G	C	G	G	T	G	T	A	C	T	C	G	A	T	A	C	1 (0.1)		1 (0.2)
36	C	T	C	C	C	T	T	T	G	T	T	G	T	G	C	C		A	C	T	A	G	C	G	C	A	A	G	T	G	G	T	G	T	C	C	T	C	G	A	T	C	C	1 (0.1)		1 (0.2)
37	C	T	C	C	C	T	T	T	G	T	T	G	T	G	C	C		A	C	T	A	G	C	T	T	A	A	G	T	G	G	T	G	T	A	C	T	C	G	A	T	A	C	1 (0.1)		1 (0.2)
38	C	T	C	C	C	T	T	T	G	T	T	G	T	G	C	C		A	C	T	A	A	C	G	C	A	A	G	T	A	G	T	G	T	A	C	T	C	G	A	T	A	C	1 (0.1)		1 (0.2)
39	C	T	C	C	C	T	T	T	G	T	T	G	T	G	C	delCAT		A	C	T	A	G	C	G	C	A	A	G	T	G	G	T	G	T	A	C	C	C	G	A	T	A	C	1 (0.1)		1 (0.2)
40	C	T	C	C	C	T	T	T	G	T	T	G	T	G	C	delCAT		A	C	T	A	G	C	G	C	A	A	G	T	G	G	T	G	T	A	C	T	C	G	A	T	A	C	1 (0.1)		1 (0.2)
41	C	T	C	C	T	T	T	T	G	T	T	G	T	G	C	C		A	C	T	A	G	C	G	C	A	A	G	T	G	G	T	G	T	A	C	T	C	G	A	T	A	C	1 (0.1)		1 (0.2)
42	C	T	C	T	C	T	T	T	G	T	T	G	T	G	C	C		A	C	T	A	G	C	G	C	A	A	G	T	G	G	T	G	T	A	C	T	C	G	A	C	A	C	1 (0.1)		1 (0.2)
43	C	T	C	T	C	T	T	T	G	T	T	G	T	G	C	C		A	C	T	A	G	C	G	C	A	A	G	T	G	G	T	G	T	A	C	T	C	G	delA	T	A	C	1 (0.1)		1 (0.2)
44	C	delT	C	C	C	T	T	T	G	T	T	G	T	G	C	C		A	C	T	A	G	C	G	C	A	A	G	T	A	G	T	G	T	A	C	T	C	G	A	T	A	C	1 (0.1)	1 (0.5)
45	C	T	C	C	C	T	C	T	G	T	T	G	T	G	C	C		A	C	T	A	G	C	G	C	A	A	G	T	A	G	T	G	T	A	C	T	C	G	A	T	A	C	1 (0.1)	1 (0.5)
46	C	T	C	C	C	T	T	T	G	T	T	G	A	G	C	C		A	C	T	A	G	C	G	C	A	A	G	T	A	G	T	G	T	A	C	T	C	G	A	T	A	C	1 (0.1)	1 (0.5)
47	C	T	C	C	C	T	T	T	G	T	T	G	T	G	C	C		A	C	T	A	G	C	G	C	A	A	G	T	G	G	T	G	C	A	C	T	C	G	A	T	A	C	1 (0.1)	1 (0.5)
48	C	T	C	C	C	T	T	T	G	T	T	G	T	G	C	C		A	C	T	A	G	C	G	C	A	A	G	T	G	G	T	G	T	A	C	T	G	G	A	T	A	C	1 (0.1)	1 (0.5)
49	C	T	C	C	C	T	T	T	G	T	T	G	T	G	C	C		A	C	T	A	G	T	G	T	A	A	G	T	G	G	T	G	T	A	C	T	C	G	A	T	A	C	1 (0.1)	1 (0.5)
50	C	T	C	C	C	T	T	T	G	T	T	G	T	G	C	C		A	C	T	C	G	C	G	T	A	A	G	T	G	G	T	G	T	A	C	T	C	G	A	T	A	C	1 (0.1)	1 (0.5)
51	G	T	C	C	C	T	T	T	G	T	T	G	T	G	C	C		A	C	T	A	G	C	G	C	A	A	G	T	G	G	T	G	T	A	C	T	C	G	A	T	A	C	1 (0.1)	1 (0.5)
52a	C	T	C	C	C	T	T	T	G	T	T	delG	A	G	C	C		A	C	T	A	G	C	G	C	A	A	G	T	A	G	C	G	T	A	C	T	C	G	A	T	A	C		1 (0.5)
53b	C	delT	C	C	C	T	T	G	G	T	T	G	T	G	C	C		A	C	T	A	G	C	G	C	A	A	G	T	G	G	T	G	T	A	C	T	C	G	A	T	A	C			1 (0.2)
54b	C	delT	C	C	C	T	T	T	G	T	T	G	T	G	C	C		A	C	T	A	G	C	G	C	A	A	G	T	G	G	T	G	T	A	C	T	C	G	A	T	C	C			1 (0.2)
55b	C	T	C	C	C	T	C	G	G	T	T	G	T	G	C	C		A	C	T	A	G	C	G	C	A	A	G	T	G	G	T	G	T	A	C	T	C	G	A	T	A	C			1 (0.2)
																																Total number of chromosomes												734	190	544
* Numbers are consistant with numbers given in Additonal file 1 and on Figure 1
a) Found only in phased estimations based on the controls alone
b) Found only in phased estimations based on the cases alone
The estimated haplotypes from the case-control analysis of the Norwegian individuals with the number of chromosomes predicted to represent the different haplotypes in: cases, controls and cases and controls combined.
